# Supplementary material for: In Silico Analysis of the Effect of Hydrastis canadensis on Controlling Breast Cancer
Source: Medicina (Kaunas). 2023 Aug 2;59(8):1412. doi: 10.3390/medicina59081412 (PMC10456556; doi:10.3390/medicina59081412)
Supplement: Supplementary file 1 [file medicina-59-01412-s001.zip]

Archive with 1 entries (1 files):
- medicina-2464067-supplementary.pdf
